# Supplementary material for: Fingerprinting cities: differentiating subway microbiome functionality
Source: Biol Direct. 2019 Oct 30;14:19. doi: 10.1186/s13062-019-0252-y (PMC6822482; doi:10.1186/s13062-019-0252-y)
Supplement: Supplementary file 4 — Additional file 4. The microbiome functional signatures of city subway systems. [file 13062_2019_252_MOESM4_ESM.xlsx]

## Sheet: AKL
EC	Prevalence	Annotation
5.4.3.5	310	D-ornithine 4,5-aminomutase subunit beta |D-ornithine 4,5-aminomutase subunit alpha
5.4.3.3	310	L-beta-lysine 5,6-aminomutase alpha subunit |L-beta-lysine 5,6-aminomutase beta subunit
2.4.1.288	310	Galactofuranosyl transferase GlfT2 (GalTr)
2.4.1.287	310	Galactofuranosyl transferase GlfT1 (GalTr)
1.8.1.15	310	Mycothione reductase
1.4.1.11	310	L-erythro-3,5-diaminohexanoate dehydrogenase
1.2.2.3	310	Formate dehydrogenase 2 subunit alpha (cytochrome c-553) (FDH2 subunit alpha (cytochrome c-553))
1.10.3.10	310	Cytochrome bd-II ubiquinol oxidase subunit 2 |Cytochrome bo(3) ubiquinol oxidase subunit 1 |Cytochrome bd-II ubiquinol oxidase subunit 1
5.4.3.4	309	D-lysine 5,6-aminomutase beta subunit (5,6-LAM) |D-lysine 5,6-aminomutase alpha subunit (5,6-LAM)
2.8.1.1	309	Thiosulfate sulfurtransferase YnjE |Putative thiosulfate sulfurtransferase SseA |Putative thiosulfate sulfurtransferase
2.7.7.6	309	DNA-directed RNA polymerase subunit omega (RNAP omega subunit) |DNA-directed RNA polymerase subunit beta' (RNAP subunit beta') |DNA-directed RNA polymerase subunit beta (RNAP subunit beta) |DNA-directed RNA polymerase subunit alpha (RNAP subunit alpha)
1.8.7.1	309	Sulfite reductase [ferredoxin]
1.3.1.12	309	Prephenate dehydrogenase (PDH)
1.14.14.12	309	Flavin-dependent monooxygenase, oxygenase subunit HsaA
4.2.1.28	308	Propanediol dehydratase large subunit |Propanediol dehydratase medium subunit
2.4.2.47	307	Alpha-(1->3)-arabinofuranosyltransferase
2.4.2.45	307	Decaprenyl-phosphate phosphoribosyltransferase
3.5.1.103	305	1D-myo-inositol 2-acetamido-2-deoxy-alpha-D-glucopyranoside deacetylase (GlcNAc-Ins deacetylase)
3.6.3.54	303	Probable copper-exporting P-type ATPase V |Copper-exporting P-type ATPase A (Protein CopA) |Copper-exporting P-type ATPase A |Probable copper-importing P-type ATPase A |Copper-exporting P-type ATPase B
3.2.1.96	215	Endo-beta-N-acetylglucosaminidase |Beta-N-acetylglucosaminidase

## Sheet: HAM
EC	Prevalence	Annotation
6.3.1.2	310	Glutamine synthetase 1 |Glutamine synthetase
2.6.1.85	310	Aminodeoxychorismate synthase component 1 (ADC synthase) (ADCS) |"Aminodeoxychorismate synthase component 2 (ADC synthase) (ADCS)
2.4.1.288	310	Galactofuranosyl transferase GlfT2 (GalTr)
2.1.1.220	310	tRNA (adenine(58)-N(1))-methyltransferase TrmI
1.8.4.14	310	Free methionine-R-sulfoxide reductase (fRMsr)
1.8.1.15	310	Mycothione reductase
1.7.99.4	310	Nitrate reductase alpha subunit |Periplasmic nitrate reductase
1.7.2.5	310	Nitric oxide reductase subunit B
1.2.2.3	310	Formate dehydrogenase 2 subunit alpha (cytochrome c-553) (FDH2 subunit alpha (cytochrome c-553))
1.10.3.10	310	Cytochrome bd-II ubiquinol oxidase subunit 2 |Cytochrome bo(3) ubiquinol oxidase subunit 1 |Cytochrome bd-II ubiquinol oxidase subunit 1
5.4.3.5	309	D-ornithine 4,5-aminomutase subunit beta |D-ornithine 4,5-aminomutase subunit alpha
3.5.1.115	309	Mycothiol S-conjugate amidase
3.4.25.1	309	Proteasome subunit alpha |Proteasome subunit beta
2.8.4.2	309	Arsenate-mycothiol transferase ArsC1 |Arsenate-mycothiol transferase ArsC2
1.8.7.1	309	Sulfite reductase [ferredoxin]
2.3.2.17	308	Aminoacyltransferase FemA
1.14.13.195	308	L-ornithine N(5)-monooxygenase
4.2.1.36	305	Homoaconitase small subunit (HACN) |Homoaconitase large subunit (HACN)
2.5.1.99	305	All-trans-phytoene synthase (PSase)
2.4.1.109	302	Probable dolichyl-phosphate-mannose--protein mannosyltransferase

## Sheet: NYC
EC	Prevalence	Annotation
6.6.1.1	310	Magnesium-chelatase 38 kDa subunit
4.2.2.23	310	Rhamnogalacturonan endolyase YesW
4.1.1.39	310	Ribulose bisphosphate carboxylase (RuBisCO) |Ribulose bisphosphate carboxylase large chain (RuBisCO large subunit)
3.6.5.5	310	Bacterial dynamin-like protein (BDLP)
3.4.15.6	310	Cyanophycinase
3.2.1.8	310	Endo-1,4-beta-xylanase A (Xylanase A) |Endo-1,4-beta-xylanase Z (Xylanase Z) |"Endo-1,4-beta-xylanase A
3.2.1.31	310	Beta-glucuronidase (GUS)
2.6.1.83	310	LL-diaminopimelate aminotransferase (DAP-AT) (DAP-aminotransferase) (LL-DAP-aminotransferase)
2.5.1.115	310	Homogentisate phytyltransferase (HPT)
1.97.1.12	310	Photosystem I iron-sulfur center |Photosystem I P700 chlorophyll a apoprotein A1 |Photosystem I P700 chlorophyll a apoprotein A2
1.4.1.1	310	Alanine dehydrogenase
1.3.7.5	310	Phycocyanobilin:ferredoxin oxidoreductase (PCB:ferredoxin oxidoreductase)
1.3.5.5	310	15-cis-phytoene desaturase
1.2.1.80	310	Long-chain acyl-[acyl-carrier-protein] reductase (AAR) (Acyl-ACP reductase)
1.16.3.1	310	Multicopper oxidase MmcO |Bacterioferritin (BFR) |Ferritin BfrB
1.14.19.6	310	Delta(12)-fatty-acid desaturase
1.10.3.9	310	Photosystem II protein D1 2 (PSII D1 protein 2) |Photosystem II protein D1 3 (PSII D1 protein 3) |Photosystem II D2 protein (PSII D2 protein) |Photosystem II protein D1 1 (PSII D1 protein 1)
4.1.99.5	309	Aldehyde decarbonylase (AD)
1.14.13.171	300	Neopentalenolactone D synthase
4.2.1.81	269	D(-)-tartrate dehydratase

## Sheet: OFA
EC	Prevalence	Annotation
5.4.3.9	310	Glutamate 2,3-aminomutase
5.3.99.11	310	Inosose isomerase
4.1.99.14	310	Spore photoproduct lyase
3.6.1.3	310	Stage IV sporulation protein A |ATP/GTP phosphatase (ATPase/GTPase)
3.5.1.44	310	Chemoreceptor glutamine deamidase CheD
3.4.21.116	310	SpoIVB peptidase
3.2.1.67	310	Alpha-galacturonidase
2.7.2.7	310	Probable butyrate kinase 2 (BK 2)
2.7.1.162	310	N-acetylhexosamine 1-kinase
2.4.1.319	310	Beta-1,4-mannooligosaccharide phosphorylase
2.4.1.279	310	Nigerose phosphorylase
1.6.3.4	310	Flavo-diiron protein FprA2 (FDP 2) (Flavoprotein A2) (H(2)O-forming NADH oxidase) |Flavo-diiron protein FprA1 (FDP 1) (Flavoprotein A1) (H(2)O-forming NADH oxidase)
1.4.3.19	310	Glycine oxidase (GO)
1.15.1.2	310	Desulfoferrodoxin (Dfx) |Desulfoferrodoxin (Dfx) (Superoxide reductase) (SOR)
1.14.12.17	310	Flavohemoprotein (FHP) (Flavohemoglobin) (Hemoglobin-like protein) (Nitric oxide dioxygenase) (NO oxygenase) (NOD) |Flavohemoprotein (Flavohemoglobin) (Hemoglobin-like protein) (Nitric oxide dioxygenase) (NO oxygenase) (NOD)
1.12.7.2	310	Periplasmic [Fe] hydrogenase large subunit
2.4.1.247	309	D-galactosyl-beta-1->4-L-rhamnose phosphorylase
5.4.2.11	307	2,3-bisphosphoglycerate-dependent phosphoglycerate mutase (BPG-dependent PGAM) (PGAM) (Phosphoglyceromutase) (dPGM)
1.8.1.15	307	Mycothione reductase
6.5.1.2	264	DNA ligase B |DNA ligase |DNA ligase A |DNA ligase A (LigA)

## Sheet: PXO
EC	Prevalence	Annotation
6.6.1.1	310	Magnesium-chelatase 38 kDa subunit
6.4.1.3	310	Probable propionyl-CoA carboxylase beta chain 5 (PCCase)
4.3.3.6	310	Pyridoxal 5'-phosphate synthase subunit PdxS (PLP synthase subunit PdxS)
4.1.2.13	310	Fructose-bisphosphate aldolase (FBP aldolase) (FBPA) |Fructose-bisphosphate aldolase class 2 (FBP aldolase) (FBPA)
4.1.1.39	310	Ribulose bisphosphate carboxylase (RuBisCO) |Ribulose bisphosphate carboxylase large chain (RuBisCO large subunit)
3.2.1.31	310	Beta-glucuronidase (GUS)
3.2.1.141	310	Malto-oligosyltrehalose trehalohydrolase (MTHase)
2.7.8.35	310	Decaprenyl-phosphate N-acetylglucosaminephosphotransferase
2.7.7.27	310	Glucose-1-phosphate adenylyltransferase
2.7.11.1	310	Serine/threonine-protein kinase PknD |Serine/threonine-protein kinase PknB |Serine/threonine-protein kinase PknF |Serine/threonine-protein kinase PknJ |Serine/threonine-protein kinase HipA (Ser/Thr-protein kinase HipA) |Serine/threonine-protein kinase CtkA (Ser/Thr-protein kinase CtkA) |Serine/threonine-protein kinase PrkC (Ser/Thr-protein kinase PrkC) |DNA damage-responsive serine/threonine-prot…
2.5.1.54	310	Phospho-2-dehydro-3-deoxyheptonate aldolase |Phospho-2-dehydro-3-deoxyheptonate aldolase AroG
2.4.1.21	310	Capsular glucan synthase
2.3.1.12	310	Dihydrolipoyllysine-residue acetyltransferase component of pyruvate dehydrogenase complex
1.97.1.12	310	Photosystem I iron-sulfur center |Photosystem I P700 chlorophyll a apoprotein A1 |Photosystem I P700 chlorophyll a apoprotein A2
1.8.7.1	310	Sulfite reductase [ferredoxin]
1.4.1.1	310	Alanine dehydrogenase
1.10.3.9	310	Photosystem II protein D1 2 (PSII D1 protein 2) |Photosystem II protein D1 3 (PSII D1 protein 3) |Photosystem II D2 protein (PSII D2 protein) |Photosystem II protein D1 1 (PSII D1 protein 1)
5.4.99.2	308	Methylmalonyl-CoA mutase (MCM)
2.7.7.19	308	Poly(A) polymerase I (PAP I)
1.2.4.4	263	2-oxoisovalerate dehydrogenase subunit beta |3-methyl-2-oxobutanoate dehydrogenase subunit alpha |2-oxoisovalerate dehydrogenase subunit alpha |3-methyl-2-oxobutanoate dehydrogenase subunit beta

## Sheet: SAC
EC	Prevalence	Annotation
4.2.1.81	310	D(-)-tartrate dehydratase
3.5.4.40	310	Aminodeoxyfutalosine deaminase (AFL deaminase) (Aminofutalosine deaminase)
3.4.25.1	310	Proteasome subunit alpha |Proteasome subunit beta
3.2.1.28	310	Trehalase
1.3.1.86	310	Crotonyl-CoA reductase
1.14.99.15	310	Cytochrome p450 CYP199A2
6.1.1.3	309	Threonine--tRNA ligase
5.3.1.5	309	Xylose isomerase
3.5.1.118	309	Gamma-glutamyl-hercynylcysteine sulfoxide hydrolase
3.4.17.n1	309	CysO-cysteine peptidase
3.2.1.52	309	Beta-hexosaminidase
2.4.2.22	309	Xanthine phosphoribosyltransferase (XPRTase) |Xanthine phosphoribosyltransferase
2.4.1.245	309	Trehalose synthase
2.1.1.133	309	Precorrin-4 C(11)-methyltransferase
1.7.1.13	309	NADPH-dependent 7-cyano-7-deazaguanine reductase
1.14.21.7	309	Biflaviolin synthase CYP158A1 |Biflaviolin synthase CYP158A2
1.14.13.188	309	6-deoxyerythronolide B hydroxylase (6-DEB hydroxylase)
1.14.13.154	309	Erythromycin C-12 hydroxylase
4.1.1.23	308	Orotidine 5'-phosphate decarboxylase
1.1.1.107	282	Pyridoxal 4-dehydrogenase (tPLDH)

## Sheet: SCL
EC	Prevalence	Annotation
3.6.4.12	310	DNA helicase II |Holliday junction ATP-dependent DNA helicase RuvB |Holliday junction ATP-dependent DNA helicase RuvA |ATP-dependent DNA helicase RecG |ATP-dependent DNA helicase RecQ |ATP-dependent RecD-like DNA helicase |ATP-dependent helicase/nuclease subunit A |ATP-dependent DNA helicase Rep |ATP-dependent DNA helicase UvrD1 |Helicase IV |ATP-dependent helicase/deoxyribonuclease subunit B |AT…
1.3.1.44	310	Trans-2-enoyl-CoA reductase [NADH] (TER)
4.2.1.81	309	D(-)-tartrate dehydratase
4.2.1.155	309	Methylthioacryloyl-CoA hydratase
4.1.1.20	309	Diaminopimelate decarboxylase (DAP decarboxylase) (DAPDC)
3.6.3.19	309	Maltose/maltodextrin import ATP-binding protein MalK
2.7.7.24	309	Glucose-1-phosphate thymidylyltransferase |Glucose-1-phosphate thymidylyltransferase 2 (G1P-TT 2) |Glucose-1-phosphate thymidylyltransferase 1 (G1P-TT 1)
2.1.1.63	309	Methylated-DNA--protein-cysteine methyltransferase |"Methylated-DNA--protein-cysteine methyltransferase, inducible |"Methylated-DNA--protein-cysteine methyltransferase, constitutive
1.4.1.3	309	Glutamate dehydrogenase (GDH)
1.2.4.1	309	Pyruvate dehydrogenase E1 component (PDH E1 component) |Pyruvate dehydrogenase E1 component (E1p) (PDH E1 component)
1.14.19.n4	309	Stearoyl-CoA 9-desaturase
1.14.13.142	309	3-ketosteroid-9-alpha-monooxygenase oxygenase subunit
1.13.11.25	309	Iron-dependent extradiol dioxygenase
1.1.1.103	309	L-threonine 3-dehydrogenase
5.3.3.14	308	Trans-2-decenoyl-[acyl-carrier-protein] isomerase
3.1.4.1	308	Fanconi-associated nuclease 1 homolog (PaFAN1) (pFAN1)
1.1.1.53	308	3-alpha-(or 20-beta)-hydroxysteroid dehydrogenase
3.2.1.141	307	Malto-oligosyltrehalose trehalohydrolase (MTHase)
1.1.2.7	303	Methanol dehydrogenase [cytochrome c] subunit 1
4.2.1.148	293	Mesaconyl-CoA hydratase |Beta-methylmalyl-CoA dehydratase

## Sheet: TOK
EC	Prevalence	Annotation
4.1.99.5	310	Aldehyde decarbonylase (AD)
3.4.15.6	310	Cyanophycinase
3.1.31.1	310	Thermonuclease (TNase)
2.8.3.21	310	L-carnitine CoA-transferase
2.7.7.4	310	Sulfate adenylyltransferase
2.5.1.115	310	Homogentisate phytyltransferase (HPT)
2.3.2.3	310	Phosphatidylglycerol lysyltransferase
2.3.2.17	310	Aminoacyltransferase FemA
2.3.2.16	310	Lipid II:glycine glycyltransferase
1.8.7.2	310	Ferredoxin-thioredoxin reductase, catalytic chain (FTR-C)
1.8.1.14	310	Coenzyme A disulfide reductase (CoA-disulfide reductase) (CoADR)
1.5.1.47	310	Dihydromethanopterin reductase
1.3.7.5	310	Phycocyanobilin:ferredoxin oxidoreductase (PCB:ferredoxin oxidoreductase)
1.3.5.5	310	15-cis-phytoene desaturase
1.2.1.80	310	Long-chain acyl-[acyl-carrier-protein] reductase (AAR) (Acyl-ACP reductase)
1.14.19.6	310	Delta(12)-fatty-acid desaturase
2.3.2.18	309	Aminoacyltransferase FemB
2.7.1.177	307	L-threonine kinase
1.14.13.165	306	Nitric oxide synthase oxygenase
2.3.1.101	304	Formyltransferase/hydrolase complex subunit D (Ftr complex)
